# Supplementary material for: Valorization of Quercus suber L. Bark as a Source of Phytochemicals with Antimicrobial Activity against Apple Tree Diseases
Source: Plants (Basel). 2022 Dec 7;11(24):3415. doi: 10.3390/plants11243415 (PMC9785260; doi:10.3390/plants11243415)
Supplement: Supplementary file 1 [file plants-11-03415-s001.zip]

Archive with 1 entries (1 files):
- plants-2077542-supplementary.pdf
